# Supplementary material for: In Silico Screening of Quorum Sensing Inhibitor Candidates Obtained by Chemical Similarity Search
Source: Molecules. 2022 Jul 30;27(15):4887. doi: 10.3390/molecules27154887 (PMC9369968; doi:10.3390/molecules27154887)
Supplement: Supplementary file 1 [file molecules-27-04887-s001.zip]

Archive with 1 entries (1 files):
- molecules-1819747-supplementary.csv
