# Supplementary material for: In Silico Screening of Quorum Sensing Inhibitor Candidates Obtained by Chemical Similarity Search
Source: Molecules. 2022 Jul 30;27(15):4887. doi: 10.3390/molecules27154887 (PMC9369968; doi:10.3390/molecules27154887)
Supplement: Supplementary file 1 [file molecules-27-04887-s001.zip › molecules-1819747-supplementary.csv]

PubChem CID	Molecule name	Mean standard value (nM)	Assay description	Assat type	Activity outcome
11170991	(S)-4,5-Dihydroxypentane-2,3-dione	86	Agonist activity at Vibrio harveyi BB170 LuxP assessed as inhibition of autoinducer-2-induced quorum sensing after 5 hrs by luminescence assay	Confirmatory	active
25023203	(2S)-1,2-Dihydroxyhexane-3,4-dione	580	Agonist activity at Vibrio harveyi BB170 LuxP assessed as inhibition of autoinducer-2-induced quorum sensing after 5 hrs by luminescence assay	Confirmatory	active
25023204	(2S)-1,2-Dihydroxyheptane-3,4-dione	750	Agonist activity at Vibrio harveyi BB170 LuxP assessed as inhibition of autoinducer-2-induced quorum sensing after 5 hrs by luminescence assay	Confirmatory	active
25023205	(2S)-1,2-Dihydroxy-3,4-octanedione-aqueous solution	1010	Agonist activity at Vibrio harveyi BB170 LuxP assessed as inhibition of autoinducer-2-induced quorum sensing after 5 hrs by luminescence assay	Confirmatory	active
45267703	(2S)-1,2-Dihydroxynonane-3,4-dione	1350	Agonist activity at Vibrio harveyi BB170 LuxP assessed as inhibition of autoinducer-2-induced quorum sensing after 5 hrs by luminescence assay	Confirmatory	active
25023206	(2S)-1,2-Dihydroxydecane-3,4-dione	1520	Agonist activity at Vibrio harveyi BB170 LuxP assessed as inhibition of autoinducer-2-induced quorum sensing after 5 hrs by luminescence assay	Confirmatory	active
45267702	(2S)-1,2-Dihydroxyundecane-3,4-dione	1810	Agonist activity at Vibrio harveyi BB170 LuxP assessed as inhibition of autoinducer-2-induced quorum sensing after 5 hrs by luminescence assay	Confirmatory	active
1057	Pyrogallol	2000	Antagonist activity at LuxP receptor in Vibrio harveyi MM32 assessed as inhibition of autoinducer-2-mediated quorum sensing after 3 to 4 hrs	Confirmatory	active
4529307	4,6-Dinitropyrogallol	3000	Antagonist activity at LuxP receptor in Vibrio harveyi MM32 assessed as inhibition of autoinducer-2-mediated quorum sensing after 3 to 4 hrs	Confirmatory	active
2061	Tyrphostin A25	3000	Antagonist activity at LuxP receptor in Vibrio harveyi MM32 assessed as inhibition of autoinducer-2-mediated quorum sensing after 3 to 4 hrs	Confirmatory	active
75064	2,3,4-Trihydroxybenzaldehyde	4000	Antagonist activity at LuxP receptor in Vibrio harveyi MM32 assessed as inhibition of autoinducer-2-mediated quorum sensing after 3 to 4 hrs	Confirmatory	active
70837	2,3,4-Trihydroxybenzophenone	4000	Antagonist activity at LuxP receptor in Vibrio harveyi MM32 assessed as inhibition of autoinducer-2-mediated quorum sensing after 3 to 4 hrs	Confirmatory	active
83651	3,4,5-Trihydroxybenzaldehyde	12000	Antagonist activity at LuxP receptor in Vibrio harveyi MM32 assessed as inhibition of autoinducer-2-mediated quorum sensing after 3 to 4 hrs	Confirmatory	active
5280569	Daphnetin	12000	Antagonist activity at LuxP receptor in Vibrio harveyi MM32 assessed as inhibition of autoinducer-2-mediated quorum sensing after 3 to 4 hrs	Confirmatory	active
91930489	(5S)-2,5-dihydroxyhexane-3,4-dione	2217	Bioluminescence assay in V. harveyi and LuxP-FRET assay	Confirmatory	active
21487557	1,4-Dihydroxypentane-2,3-dione	7564	Bioluminescence assay in V. harveyi and LuxP-FRET assay	Confirmatory	active
91930490	(5R)-2,5-dihydroxyhexane-3,4-dione	16900	Bioluminescence assay in V. harveyi and LuxP-FRET assay	Confirmatory	active
91934436	(S)-1,2-dihydroxyundecane-3,4-dione	1810	Antagonist activity at Vibrio harveyi MM32 LuxP receptor assessed as decrease in receptor agonist DPD-induced luminescence after 6 hrs	Confirmatory	active
91934435	(S)-1,2-dihydroxydecane-3,4-dione	1520	Antagonist activity at Vibrio harveyi MM32 LuxP receptor assessed as decrease in receptor agonist DPD-induced luminescence after 6 hrs	Confirmatory	active
91934433	(S)-1,2-dihydroxyoctane-3,4-dione	1010	Antagonist activity at Vibrio harveyi MM32 LuxP receptor assessed as decrease in receptor agonist DPD-induced luminescence after 6 hrs	Confirmatory	active
91934434	(S)-1,2-dihydroxynonane-3,4-dione	1350	Antagonist activity at Vibrio harveyi MM32 LuxP receptor assessed as decrease in receptor agonist DPD-induced luminescence after 6 hrs	Confirmatory	active
91934432	(S)-1,2-dihydroxyheptane-3,4-dione	750	Antagonist activity at Vibrio harveyi MM32 LuxP receptor assessed as decrease in receptor agonist DPD-induced luminescence after 6 hrs	Confirmatory	active
53646727	(S)-1,2-dihydroxyhexane-3,4-dione	580	Antagonist activity at Vibrio harveyi MM32 LuxP receptor assessed as decrease in receptor agonist DPD-induced luminescence after 6 hrs	Confirmatory	active
10706	Gallacetophenone	21000	Antagonist activity at LuxP receptor in Vibrio harveyi MM32 assessed as inhibition of autoinducer-2-mediated quorum sensing after 3 to 4 hrs	Confirmatory	active
3083915	5-Hydroxydopamine hydrochloride	22000	Antagonist activity at LuxP receptor in Vibrio harveyi MM32 assessed as inhibition of autoinducer-2-mediated quorum sensing after 3 to 4 hrs	Confirmatory	active
439353	D-galactose	2000	Bioluminescence assay in Vibrio harveyi using luminometer during 6 hrs of treatment	Confirmatory	active
446576	Autoinducer-2	Activity	Binding affinity to LuxP in Vibrio fischeri MM32 by FRET method	Scientific Literature	active
57399882	(4S)-1,1,1-Trifluoro-4,5-dihydroxy-2,3-pentanedione	3000	Agonist activity at Vibrio harveyi LuxP receptor	Confirmatory	active
57392938	(4S,5S)-4,5-Dihydroxyhexanedione	4040	Agonist activity at Vibrio harveyi MM32 LuxP receptor assessed as induction of bioluminescence after 5 hrs 30 mins	Confirmatory	active
57394679	(4R,5S)-4,5-Dihydroxyhexanedione	18250	Agonist activity at Vibrio harveyi MM32 LuxP receptor assessed as induction of bioluminescence after 5 hrs 30 mins	Confirmatory	active
57401661	(4R,5R)-4,5-Dihydroxyhexane-2,3-dione	15550	Agonist activity at Vibrio harveyi MM32 LuxP receptor assessed as induction of bioluminescence after 5 hrs 30 mins	Confirmatory	active
57403389	(4R,5S)-4,5-Dihydroxyhexane-2,3-dione	3950	Agonist activity at Vibrio harveyi MM32 LuxP receptor assessed as induction of bioluminescence after 5 hrs 30 mins	Confirmatory	active
122187653	(4S)-4,5-Dihydroxy-1-naphthalen-2-ylpentane-2,3-dione	20000	Binding affinity to LuxP in Vibrio harveyi MM32 assessed as activation of quorum sensing system after 5 hrs by bioluminescence assay in presence of exogenous synthetic DPD	Confirmatory	active
